# Supplementary material for: Non-Invasive Raman and XRF Study of Mīnā’ī Decoration, the First Sophisticated Painted Enamels
Source: Materials (Basel). 2025 Jan 27;18(3):575. doi: 10.3390/ma18030575 (PMC11818684; doi:10.3390/ma18030575)
Supplement: Supplementary file 1 [file materials-18-00575-s001.zip]

Archive with 1 entries (1 files):
- materials-3407099-supplementary.xlsx
