# Supplementary material for: Non-Invasive Raman and XRF Study of Mīnā’ī Decoration, the First Sophisticated Painted Enamels
Source: Materials (Basel). 2025 Jan 27;18(3):575. doi: 10.3390/ma18030575 (PMC11818684; doi:10.3390/ma18030575)
Supplement: Supplementary file 1 [file materials-18-00575-s001.zip › materials-3407099-supplementary.xlsx]

## Sheet: All
name	Object	Color	Na	Mg	Al	Si	P	S	Cl	K	Ca	Ti	V	Cr	Mn	Fe	Co	Ni	Cu	Zn	As	Rb	Sr	Y	Zr	Rh	Ag	Cd	Sn	Sb	Ba	Au	Hg	Pb	Bi	U
M-glaze	M	glaze	0.000163586	0.0508752	0.0400785	1.03681	0.00752495	1.54376	0.0649436	0.469818	1.99084	0.154098	0.000163586	0.0685425	0.0871912	1.8248	0.00997873	0.16015	0.251431	0.00474399	0.000163586	0.000163586	0.270407	0.598397	0.170129	1	0.084901	0.055292	6.75168	0.00736136	0.0202846	0	0.104204	68.7955	0.679045	0.000490757
M-black	M	black	0.000109087	0.046471	0.0398167	0.315698	0.0399258	0.431984	0.169085	0.281662	2.13745	0.161667	0.000109087	34.5001	0.978292	16.9743	1.64689	0.199193	0.715174	0.0304353	0.138868	0.000109087	0.201484	0.484455	0.119777	1	0.236828	0.0248718	4.53867	0.0712338	0.0445075	0.00207265	0.0317443	39.5484	0.251882	0
M-bleu	M	blue	0.000160591	0.0794925	0.0409507	0.721375	0.0168621	1.41738	0.332584	0.516782	5.68637	0.178898	0.00578128	0.771158	0.123013	5.72282	6.18805	0.20652	1.22467	0.0369359	2.93881	0.000160591	0.390718	0.719608	0.183234	1	0.193994	0.0843103	8.7437	0.00305123	0.0399872	0	0.0587763	80.141	0.794444	0
M-turquoise	M	turquoise	0.000154202	0.0511951	0.05798	1.06353	0.000154202	0.862298	0.110254	0.878643	2.04503	0.127062	0.000154202	0.0741712	0.0658443	2.90393	0.0333076	0.134156	5.84456	0.0589052	0.000154202	0.000154202	0.321049	0.657209	0.150193	1	0.148188	0.0414803	7.70085	0.00678489	0.0218967	0	0.0476484	65.0699	0.476484	0
M-rouge	M	red	0.000136482	0.055275	0.025795	0.753105	0.0102361	1.04613	0.123106	0.418179	2.3902	0.109595	0.000136482	1.48328	0.151358	11.3254	0.205951	0.125017	0.488604	0.0440835	0.000136482	0	0.300805	0.606114	0.169237	1	0.0279787	0.0678313	7.50198	0.0525454	0.0659206	0	0.0529548	62.8018	0.511942	0
M-blue-feet	M	blue	0.0059312	0.0615527	0.0499539	1.33531	0.00935811	0.664821	0.124555	1.21181	3.51456	0.178068	0.000131804	0.0342691	0.15777	3.72123	0.21985	0.0975353	0.322921	0.128641	0.000131804	0.00579939	1.42889	0.436668	0.426124	1	0.305523	0.00237248	1.60973	0.0897588	0.129168	0.000790826	0.0610254	35.1471	0.294978	0
M-pate	M	paste	0.00544323	0.0622084	0.0283826	0.442457	0.766978	0.481856	0.166148	0.64295	20.23	0.4155	0.0203473	0.0390098	0.240798	3.38401	0.0333074	0.0628564	0.137247	0.180016	0.000129601	0.00349922	3.69168	0.19803	0.650337	1	0.300804	0	2.9606	0.820762	0.0106273	0.00220321	0.0673924	7.70127	0.0199585	0
M-or	M	gold	0.000173792	0.062739	0.0191171	0.4496	0.364964	1.75721	0.406847	0.550921	5.95377	0.103233	0.0144247	0.935523	0.0735141	14.6576	0.295968	0.210115	6.90754	0.310567	0.000173792	0.000173792	0.405631	0.692735	0.177442	1	0.00312826	0.0625652	10.6873	0.0022593	0.10862	8.76312	0.194473	62.951	0.425443	0.00608273
MO-pate	MO	paste	0.00669437	0.073638	0.0656741	0.64843	0.023084	0.296745	0.140928	2.37004	12.3053	0.64289	0.0414358	0.0414358	0.193098	7.32652	0.111611	0.070868	0.0550554	0.0732918	0.00011542	0.0495152	1.92855	0.0742151	0.788319	1	0.379155	0.00692521	0.220914	0.50404	0.177747	0.00969529	0.0892198	1.08887	0	0.0178901
MO-glaze	MO	glaze	0.000151699	0.0584041	0.0295813	1.38789	0.000151699	1.6611	0.104217	0.721632	2.50046	0.11605	0.000151699	0.101942	0.0928398	2.33677	0	0.135922	0.645783	0.0382282	0.000151699	0.000151699	0.354976	0.665504	0.216019	1	0.0808556	0.0837379	8.33632	0.0506675	0.0489988	0.00485437	0.0919296	64.8063	0.671723	0
MO-bleu	MO	blue	0.000157878	0.0688349	0.042785	1.25734	0.00615725	1.85633	0.12425	0.585254	2.50332	0.174929	0.011683	0.155826	0.140827	7.98595	8.86075	0.197979	0.765393	0.0745185	5.85775	0.000157878	0.329807	0.671929	0.233344	1	0.0497316	0.0579413	8.27976	0.0577834	0.0288917	0	0.0854121	67.6637	0.791601	0
MO-rouge	MO	red	0.000139548	0.0604242	0.0341892	1.11499	0.000139548	1.10285	0.0909852	1.0194	1.70667	0.228998	0.00600056	0.195088	0.221602	44.4355	0.446972	0.0812169	0.470137	0.119593	0.000139548	0.000139548	0.291097	0.680435	0.200251	1	0.126709	0.043818	7.3137	0.0237231	0.081775	0.00809378	0.0512141	47.4637	0.505861	0
MO-vert	MO	green	0.000151676	0.0546034	0.0248749	1.10632	0.000151676	2.05324	0.101775	0.293645	2.28925	0.111027	0.000151676	0.150311	0.0872137	2.21265	0.0259366	0.144396	20.0247	1.06113	0.000151676	0.000151676	0.308661	0.68239	0.194752	1	0	0	7.61444	0.0069771	0.0494464	0.042621	0.0896405	61.5964	0.775823	0
MO-noir	MO	black	0.000157928	0.0668035	0.0413771	1.12697	0.000157928	1.9771	0.135186	0.392609	2.68746	0.147347	0.00710676	7.07296	0.221099	4.71873	0.0696462	0.181459	23.6045	1.17309	0.000157928	0.000157928	0.328174	0.745262	0.199937	1	0.0157928	0.0427985	7.79785	0	0.0559065	0.0388503	0.0859128	59.623	0.778901	0
MP-pate	MP	paste	0.0323878	0.059166	0.0583192	0.856689	0.0799111	0.529848	0.0850974	0.581181	22.7684	0.236135	0.0420195	0.0485817	0.765241	4.62182	0.0221211	0.0566257	0.242379	0.0401143	0.00899661	0.000105843	0.249365	0.521698	0.105737	1	0.475339	0.00158764	0.293925	0.212214	0.0606478	0	0.013442	12.1905	0.393734	0.00190517
MP-blanc	MP	white	0.0259371	0.0404871	0.0192946	1.04855	0.000158153	2.41167	0.0235648	0.0030049	0.785703	0.0733829	0.0142337	0.0498181	0.0504507	1.08034	0.0137593	0.16606	0.417207	0.027993	0.000158153	0.000158153	0.184722	0.777637	0.168591	1	0.0599399	0.0635774	2.7188	0.172228	0.0366914	0	0.122568	74.3457	1.12431	0
MP-vert	MP	green	0.0282561	0.0404615	0.0279218	1.19478	0.000167196	2.90921	0.0879452	0.154656	0.650727	0.105334	0.0150477	0.0854372	0.0540043	1.15833	0.0215683	0.188597	4.87928	0.0307641	0.000167196	0.000167196	0.207992	0.797358	0.177061	1	0.0583514	0.0839325	2.99615	0.144123	0.0581843	0	0.134927	87.4722	1.0204	0
MP-noir	MP	black	0.0352498	0.0508214	0.0256674	1.25753	0.00376454	3.10079	0.127823	0.0586927	0.902122	0.0734086	0.000171116	0.247433	0.0693018	1.47159	0.0768309	0.195414	0.885866	0.0195072	0.000171116	0.000171116	0.235969	0.730664	0.19011	1	0.0244695	0.0456879	3.10524	0.184634	0.0773443	0	0.12115	86.7503	1.20534	0
MP-aubergine	MP	purple	0.0296736	0.0470092	0.0277995	1.335	0.00234265	3.07028	0.106669	0.163205	0.626581	0.0947993	0.000156177	0.0557551	2.8838	1.28221	0.000156177	0.236608	1.11854	0.0112447	0.000156177	0.000156177	0.233484	0.734499	0.199125	1	0.0323286	0.101359	3.57457	0.142433	0.0460722	0	0.153053	91.8199	1.05669	0
MB-pate	MB	paste	0.0286616	0.0364343	0.083556	1.21095	0.0711683	0.152538	0.273257	1.92968	5.39908	1.03898	0.0517367	0.0454214	0.207311	9.94753	0.0833131	0.0664319	0.0808841	0.0929075	0.0410493	0.0165169	4.20695	0.0933932	0.957372	1	0.362521	0.00206461	0.448749	0.193709	0.203425	0.00837989	0.0649745	2.44656	0.00157882	0
MB-blanc	MB	white	0.0211661	0.0394036	0.0379393	0.987886	0.0122471	1.77835	0.113685	0.755591	3.03767	0.145501	0.0155751	0.117279	0.0748136	2.90322	0.00013312	0.155485	0.45221	0.0153088	0.00013312	0.00013312	0.444223	0.682508	0.189031	1	0.000266241	0.0585729	9.95873	0.00013312	0.0378062	0.00146432	0.122204	59.6841	0.530751	0
MB-noir	MB	black	0.0247069	0.0434115	0.0471803	1.20449	0.000697934	1.44891	0.116834	0.470966	2.27889	0.166108	0.0196817	15.9121	0.555416	8.90145	0.186767	0.215801	1.64112	0.0170296	0.000139587	0.000139587	0.431882	0.683696	0.210637	1	0.0448074	0.0469012	8.69807	0.015215	0.0730039	0	0.0730039	54.6517	0.571608	0
MB-bleu	MB	blue	0.0311699	0.0330202	0.0492457	1.09735	0.0079704	1.0333	0.1039	1.15685	2.01722	0.111159	0.000142328	0.0758611	0.0774267	3.15471	1.17151	0.125676	0.941645	0.00555081	0.7115	0.000142328	0.455167	0.60205	0.203387	1	0.0240535	0.0644748	8.2004	0.028608	0.0641902	0	0.0687447	61.8709	0.478508	0
MB-turquoise	MB	turquoise	0.0219146	0.0335928	0.0455594	1.11736	0.00158593	0.908737	0.0918397	1.2451	2.06401	0.124135	0.000144175	0.108564	0.0598328	2.36202	0.0273933	0.141292	4.2376	0.0256632	0.0787197	0	0.441321	0.646194	0.198241	1	0.0935698	0.0289792	8.57266	0.00519031	0.0484429	0	0.0555075	61.3374	0.4406	0
MF-pate	MF	paste	0.0237766	0.0301925	0.0779972	2.18556	0.00251604	0.10517	0.0712039	1.1092	2.06001	1.43288	0.0701975	0.0343439	0.117499	3.38294	0.064788	0.0693169	0.0537174	0.03686	0.00327085	0.00817713	2.76664	0.186439	0.909423	1	0.526104	0	2.59303	0.000125802	0.183168	0.137627	0.00138382	7.79205	0.0434017	0.00138382
MF-blanc	MF	white	0.0293488	0.0382146	0.0376032	0.860593	0.00504433	1.15668	0.144451	1.11067	2.10257	0.114338	0.0128401	0.0733721	0.0745949	2.42724	0	0.148731	0.399419	0.00580862	0.000152858	0.000152858	0.450015	0.646286	0.174411	1	0.118312	0.0554876	8.3878	0.000152858	0.0580862	0.00580862	0.0582391	62.7845	0.574136	0
MF-or	MF	gold	0.0278961	0.0437528	0.0374394	1.01336	0.000146821	1.25268	0.237997	1.10057	2.43474	0.131846	0.0113052	0.634855	0.10439	5.64601	0.065776	0.197328	0.767435	0.000146821	0.000146821	0.000146821	0.423433	0.704155	0.176773	1	0.121715	0.0613713	8.9097	0.000146821	0.0436059	0	0.0886801	71.2913	0.758185	0
MF-vert	MF	green	0.0236008	0.0461227	0.0454484	0.942819	0.00242751	1.00256	0.150236	0.879029	3.17222	0.16062	0.000134862	0.530276	0.0745786	12.4674	0.0954821	0.164127	5.0178	0.159002	0.0365475	0	0.396089	0.665678	0.159811	1	0.0815914	0.0643291	8.40175	0.00107889	0.0330411	0.00849629	0.0501686	61.9744	0.539312	0
MF-bleu	MF	blue	0.0323903	0.0396337	0.0442804	0.65423	0.0194069	0.749077	0.242586	1.50663	3.29069	0.132021	0.0215935	0.70056	0.103048	5.21006	1.64685	0.192565	0.581932	0.0352604	0.343173	0.000136668	0.454011	0.634003	0.145141	1	0.259396	0	13.2046	0.0677873	0.0364904	0.0604073	0.0445538	48.4306	0.36012	0
MF-rouge	MF	red	0.0202777	0.0370289	0.0312982	0.780251	0.00209389	0.550253	0.127728	0.330395	3.03945	0.144479	0.0242451	3.54199	0.324994	43.9374	0.647234	0.12376	0.507494	0.0455147	0.049482	0.000110205	0.304056	0.610315	0.146352	1	0.121887	0.0162001	6.85905	0.0105797	0.0511351	0.00253471	0.0288737	43.9485	0.328301	0
MF-noir	MF	black	0.0277012	0.0437999	0.0478608	0.818129	0.044525	1.43278	0.269906	0.963597	2.52618	0.209137	0.0525018	26.781	0.923133	18.3633	0.13488	0.258303	0.971284	0.0467005	0.000145033	0.000145033	0.397825	0.749674	0.193909	1	0.040029	0	8.63379	0.000290065	0.0938361	0	0.057868	57.4408	0.722263	0.00130529
MPP-pate	MPP	paste	0.0280462	0.0314076	0.0388655	2.11355	0.0111345	0.123529	0.0269958	0.406723	1.99947	0.110924	0.0884454	0.0390756	0.166702	4.36239	0.0542017	0.0990546	0.0885504	0.0414916	0.000105042	0.00336134	0.229622	0.344853	0.135084	1	0.480672	0.00105042	0.171218	0.422479	0.156828	0.00336134	0.0245798	14.3534	0.1	0
MPP-blanc	MPP	white	0.0323971	0.0504309	0.0315991	0.563517	0.779445	4.26907	0.391797	0.000159591	5.23907	0.114427	0	0.0986275	0.0624003	2.69374	0.026971	0.192627	0.43377	0.303224	0.000159591	0.000159591	0.248324	0.727737	0.191191	1	0.0221832	0.0957549	2.39403	0.303862	0.0604852	0	0.120013	100.987	1.25551	0
MPP-bleu	MPP	blue	0.0284018	0.0325738	0.0141207	1.04974	0.0333761	3.59371	0.109596	0.0113928	1.17988	0.0974005	0.00962773	0.0872914	0.126605	1.38415	0.0574454	0.191752	0.303113	0.0807125	0.000160462	0.000160462	0.216624	0.657574	0.214377	1	0.0136393	0.103819	2.53659	0.20122	0.0670732	0	0.122914	98.5858	0.944159	0
MPP-rouge	MPP	red	0.0310933	0.0386158	0.0232364	1.14644	0.193414	3.58743	0.192745	0.000167168	2.22568	0.0987964	0.0115346	0.0713808	0.0558342	1.58475	0.0224005	0.204447	0.538282	0.177867	0.000167168	0.000167168	0.239552	0.742227	0.221999	1	0.0162153	0.0869274	2.78017	0.251254	0.0529923	0.00518221	0.117519	101.803	0.956703	0
MPP-noir	MPP	black	0.0193309	0.0358736	0.0286245	1.22528	0.0135688	2.14033	0.129926	0.130112	4.3803	0.0531599	0.00724907	0.0708178	2.22584	3.4184	0.203717	0.283829	0.321747	0.0927509	0.000185874	0.000185874	0.213941	0.508922	0.187361	1	0.0267658	0.019145	1.78922	0.146097	0.286803	0	0.0947955	70.5379	0.833271	0
MFF-pate	MFF	paste	0.0331492	0.049589	0.0983695	2.20536	0.00417733	0.138391	0.116426	1.33257	2.91133	1.4653	0.0693977	0.0289718	0.132597	5.79571	0.110767	0.0830077	0.0676459	0.0525536	0.000134753	0.00795041	2.02385	0.150249	0.557742	1	0.453173	0.00175179	2.1935	0	0.263846	0.0296456	0.0163051	9.21763	0.0269505	0
MFF-blanc	MFF	white	0.0308812	0.0467259	0.0426839	1.42037	0.000161681	1.99515	0.139208	0.425546	2.44867	0.133711	0.000161681	0.0648343	0.0900566	1.99725	0.0520614	0.160711	0.54422	0.00549717	0.000161681	0.000161681	0.56637	0.675344	0.224252	1	0.0118027	0.0643492	7.28181	0.0494745	0.0523848	0	0.097979	70.9269	0.82312	0
MFF-noir	MFF	black	0.027027	0.0377764	0.0376229	1.1961	0.00598894	1.04653	0.148342	0.56895	3.43182	0.149109	0.0162776	0.125461	0.115786	8.0734	6.44502	0.180129	0.790694	0.0483722	5.88191	0.000153563	0.510596	0.577242	0.186118	1	0.0193489	0.055129	6.6961	0.0116708	0.0964373	0	0.0826167	60.0908	0.479576	0
